# Supplementary material for: Development and Validation of the Win-Win Scale
Source: Front Psychol. 2021 May 21;12:657015. doi: 10.3389/fpsyg.2021.657015 (PMC8175639; doi:10.3389/fpsyg.2021.657015)
Supplement: Supplementary file 2 [file Data_Sheet_2.zip]

Archive with 4 entries (2 files):
- data sheet 2/SPSS Data/
- data sheet 2/SPSS Data/Data CFA.sav
- data sheet 2/SPSS Data/Data EFA.sav
- data sheet 2/
